# Supplementary material for: Re-examining cephalosporin activity against methicillin-susceptible Staphylococcus aureus among clinical isolates from southern Taiwan
Source: JAC Antimicrob Resist. 2026 Mar 5;8(1):dlag029. doi: 10.1093/jacamr/dlag029 (PMC12961745; doi:10.1093/jacamr/dlag029)
Supplement: dlag029_Supplementary_Data [file dlag029_supplementary_data.zip]

Archive with 5 entries (5 files):
- Figure S1.jpg
- Figure S2.jpg
- Figure S3.jpg
- Figure S4.png
- Supplementary_data_0211_CLEAN.docx
